# Supplementary material for: Screening of the High-Rhizosphere Competent Limoniastrum monopetalum’ Culturable Endophyte Microbiota Allows the Recovery of Multifaceted and Versatile Biocontrol Agents
Source: Microorganisms. 2019 Aug 9;7(8):249. doi: 10.3390/microorganisms7080249 (PMC6723025; doi:10.3390/microorganisms7080249)
Supplement: Supplementary file 1 [file microorganisms-07-00249-s001.zip]

Archive with 4 entries (3 files):
- microorganisms-543210-supplementary/
- microorganisms-543210-supplementary/Figure S1.jpg
- microorganisms-543210-supplementary/Table S1.docx
- microorganisms-543210-supplementary/Table S2.docx
